# Supplementary material for: Identifying Predictive Biomarkers for Head and Neck Squamous Cell Carcinoma Response
Source: Cancers (Basel). 2023 Nov 27;15(23):5597. doi: 10.3390/cancers15235597 (PMC10705351; doi:10.3390/cancers15235597)
Supplement: Supplementary file 1 [file cancers-15-05597-s001.zip]

Archive with 1 entries (1 files):
- cancers-2699178-supplementary.pdf
